# Supplementary material for: Changes in Thyroid Metabolites after Liothyronine Administration: A Secondary Analysis of Two Clinical Trials That Incorporated Pharmacokinetic Data
Source: Metabolites. 2022 May 24;12(6):476. doi: 10.3390/metabo12060476 (PMC9227779; doi:10.3390/metabo12060476)
Supplement: Supplementary file 1 [file metabolites-12-00476-s001.zip]

Archive with 1 entries (1 files):
- metabolites-1708267-supplementary.pdf
